# Supplementary material for: Retrospective Genotyping of Enteroviruses Using a Diagnostic Nanopore Sequencing Workflow
Source: Pathogens. 2024 May 8;13(5):390. doi: 10.3390/pathogens13050390 (PMC11124337; doi:10.3390/pathogens13050390)
Supplement: Supplementary file 1 [file pathogens-13-00390-s001.zip]

Archive with 1 entries (1 files):
- pathogens-2951102-supplementary.pdf
